# Supplementary material for: Pan-Chloroplast Genomes Reveal the Accession-Specific Marker for Gastrodia elata f. glauca
Source: Int J Mol Sci. 2024 Oct 29;25(21):11603. doi: 10.3390/ijms252111603 (PMC11546827; doi:10.3390/ijms252111603)
Supplement: Supplementary file 1 [file ijms-25-11603-s001.zip]

Archive with 5 entries (4 files):
- Table S/Table S1.xlsx
- Table S/Table S2 .xlsx
- Table S/Table S3.xlsx
- Table S/Table S4.xlsx
- Table S/
