# Supplementary material for: Pan-Chloroplast Genomes Reveal the Accession-Specific Marker for Gastrodia elata f. glauca
Source: Int J Mol Sci. 2024 Oct 29;25(21):11603. doi: 10.3390/ijms252111603 (PMC11546827; doi:10.3390/ijms252111603)
Supplement: Supplementary file 1 [file ijms-25-11603-s001.zip › Table S/Table S1.xlsx]

## Sheet: 终
Table S1 The RSCU values and the amount of codons among Gastrodia chloroplast genomes
Amino acid	codon	Gastrodia elata f. glauca				Gastrodia elata f. elata					Gastrodia elata f. viridis				Gastrodia_angusta	Gastrodia_crispa	Gastrodia_flexistyla	Gastrodia_javanica	Gastrodia_longistyla	Gastrodia_menghaiensis	Gastrodia_peichatieniana	Gastrodia_pubilabiata	Gastrodia_shimizuana	Gastrodia_sp__Jin	Gastrodia_uraiensis
		PP856647	SRR10230804	OP787257	NC037409	PP856648	SRR10054697	MN026874	MN200389	MN296709	PP856649	SRR12263396	OP781301	OP837958
Arg	CGC(R)	0.21	0.34	0.23	0.32	0.33	0.28	0.27	0.23	0.31	0.22	0.28	0.31	0.31	0.36	0.24	0.25	0.39	0.3	0.3	0.28	0.23	0.23	0.26	0.24
Leu	CUC(L)	0.4	0.4	0.3	0.32	0.36	0.4	0.32	0.29	0.34	0.27	0.4	0.42	0.42	0.3	0.31	0.34	0.35	0.36	0.27	0.22	0.27	0.31	0.34	0.25
Ile	AUC(I)	0.6	0.44	0.35	0.41	0.44	0.44	0.36	0.35	0.36	0.54	0.44	0.45	0.45	0.4	0.31	0.25	0.43	0.48	0.38	0.29	0.27	0.39	0.45	0.2
Leu	CUG(L)	0.27	0.49	0.26	0.43	0.33	0.49	0.26	0.34	0.31	0.34	0.49	0.38	0.38	0.41	0.39	0.33	0.35	0.37	0.31	0.3	0.25	0.32	0.35	0.29
TER	UGA(*)	0.64	0.46	0.66	0.49	0.47	0.42	0.56	0.63	0.46	0.7	0.42	0.41	0.41	0.49	0.6	0.54	0.66	0.62	0.46	0.46	0.54	0.63	0.57	0.74
Tyr	UAC(Y)	0.45	0.53	0.32	0.41	0.46	0.58	0.33	0.28	0.42	0.41	0.58	0.53	0.53	0.41	0.3	0.34	0.36	0.41	0.41	0.35	0.35	0.32	0.4	0.29
Phe	UUC(F)	0.48	0.55	0.35	0.51	0.51	0.59	0.33	0.34	0.39	0.45	0.59	0.54	0.54	0.49	0.38	0.39	0.36	0.37	0.43	0.41	0.32	0.42	0.43	0.32
Thr	ACG(T)	0.59	0.63	0.55	0.6	0.53	0.69	0.5	0.48	0.5	0.57	0.69	0.62	0.62	0.5	0.55	0.42	0.46	0.66	0.59	0.6	0.38	0.59	0.58	0.44
Gly	GGC(G)	0.55	0.6	0.47	0.46	0.51	0.6	0.5	0.45	0.59	0.4	0.6	0.57	0.57	0.47	0.62	0.41	0.53	0.34	0.42	0.48	0.53	0.48	0.49	0.48
Val	GUC(V)	0.68	0.56	0.54	0.55	0.61	0.54	0.44	0.47	0.43	0.59	0.54	0.55	0.55	0.53	0.46	0.5	0.52	0.56	0.46	0.32	0.5	0.53	0.55	0.34
Asn	AAC(N)	0.55	0.6	0.35	0.51	0.55	0.57	0.36	0.34	0.36	0.5	0.57	0.54	0.54	0.49	0.34	0.34	0.42	0.51	0.5	0.49	0.32	0.46	0.5	0.27
Asp	GAC(D)	0.45	0.56	0.38	0.5	0.6	0.58	0.37	0.36	0.4	0.43	0.58	0.56	0.56	0.49	0.34	0.35	0.39	0.42	0.43	0.38	0.31	0.39	0.44	0.26
Arg	CGU(R)	0.42	0.56	0.73	0.83	0.54	0.63	0.72	0.78	0.79	0.7	0.63	0.64	0.64	0.7	0.59	0.68	0.59	0.34	0.46	0.77	0.88	0.61	0.51	0.91
Gln	CAG(Q)	0.48	0.61	0.47	0.57	0.5	0.61	0.52	0.45	0.53	0.55	0.61	0.55	0.55	0.49	0.54	0.53	0.51	0.58	0.55	0.56	0.58	0.45	0.51	0.48
Lys	AAG(K)	0.47	0.61	0.49	0.56	0.59	0.64	0.54	0.46	0.52	0.5	0.64	0.6	0.6	0.6	0.54	0.51	0.51	0.55	0.58	0.56	0.47	0.45	0.51	0.48
Arg	CGG(R)	0.4	0.59	0.43	0.52	0.44	0.75	0.42	0.46	0.5	0.4	0.75	0.55	0.55	0.46	0.41	0.46	0.42	0.48	0.45	0.4	0.42	0.32	0.42	0.51
Ala	GCG(A)	0.91	0.64	0.79	0.52	0.85	0.59	0.73	0.54	0.73	0.59	0.59	0.69	0.69	0.56	0.61	0.57	0.61	0.63	0.6	0.46	0.47	0.55	0.79	0.46
Glu	GAG(E)	0.62	0.64	0.49	0.59	0.65	0.66	0.51	0.52	0.52	0.66	0.66	0.62	0.62	0.65	0.51	0.55	0.51	0.69	0.62	0.7	0.53	0.6	0.72	0.53
His	CAC(H)	0.68	0.66	0.47	0.58	0.76	0.66	0.5	0.33	0.49	0.35	0.66	0.68	0.68	0.57	0.48	0.32	0.49	0.42	0.68	0.55	0.39	0.39	0.52	0.34
Val	GUG(V)	0.61	0.68	0.65	0.65	0.75	0.66	0.6	0.54	0.61	0.47	0.66	0.76	0.76	0.65	0.61	0.45	0.79	0.61	0.61	0.71	0.53	0.56	0.55	0.58
Ser	UCC(S)	0.68	0.69	0.54	0.66	0.73	0.68	0.56	0.55	0.6	0.66	0.68	0.63	0.63	0.55	0.57	0.5	0.6	0.61	0.61	0.56	0.58	0.74	0.73	0.5
Thr	ACC(T)	0.91	0.74	0.69	0.63	0.84	0.66	0.72	0.61	0.66	0.8	0.66	0.72	0.72	0.56	0.67	0.48	0.75	0.81	0.69	0.66	0.58	0.75	0.8	0.54
Pro	CCG(P)	0.74	0.71	0.72	0.66	0.74	0.77	0.72	0.6	0.64	0.81	0.77	0.79	0.79	0.64	0.68	0.49	0.63	0.63	0.71	0.63	0.52	0.79	0.66	0.5
TER	UAG(*)	0.53	0.76	0.63	0.72	0.68	0.8	0.66	0.63	0.72	0.55	0.8	0.77	0.77	0.71	0.76	0.84	0.71	0.54	0.68	0.74	0.77	0.49	0.55	0.62
Ser	UCG(S)	0.78	0.83	0.55	0.64	0.77	0.86	0.54	0.52	0.58	0.53	0.86	0.82	0.82	0.49	0.52	0.38	0.57	0.64	0.68	0.43	0.41	0.45	0.48	0.34
Cys	UGC(C)	0.82	0.81	0.65	0.7	0.81	0.8	0.72	0.68	0.72	0.66	0.8	0.75	0.75	0.7	0.63	0.83	0.73	0.93	0.86	0.64	0.56	0.68	0.79	0.56
Ala	GCC(A)	0.79	0.91	0.61	0.8	0.79	0.96	0.64	0.66	0.59	0.66	0.96	0.85	0.85	0.84	0.86	0.75	0.79	0.86	0.78	0.67	0.74	0.82	0.74	0.58
Arg	CGA(R)	0.62	0.75	0.77	0.77	0.71	0.55	0.91	0.98	0.8	0.76	0.55	0.68	0.68	0.78	0.76	0.92	0.8	0.68	0.66	0.87	0.87	0.68	0.68	0.85
Ser	AGC(S)	0.83	0.91	0.68	0.85	0.88	0.82	0.64	0.63	0.68	0.63	0.82	0.95	0.95	0.73	0.8	0.45	0.63	0.81	0.91	0.86	0.55	0.79	0.9	0.61
Leu	CUU(L)	0.91	0.91	0.86	0.9	0.95	0.98	0.9	0.8	0.98	0.99	0.98	0.95	0.95	1.05	0.87	0.87	1.07	0.91	0.88	0.81	0.93	1.03	1.02	0.8
Pro	CCC(P)	0.83	0.88	0.73	0.83	1.02	0.81	0.67	0.76	0.71	0.58	0.81	0.87	0.87	0.85	0.75	0.71	0.86	0.95	0.8	0.74	0.71	0.69	0.56	0.67
Leu	UUG(L)	1.1	0.92	0.88	0.83	0.95	0.91	0.82	0.77	0.83	0.95	0.91	1.01	1.01	0.81	0.79	0.82	0.78	1.15	0.86	0.85	0.84	0.87	0.94	0.81
Leu	CUA(L)	0.73	0.92	0.8	0.91	0.87	0.89	0.8	0.81	0.84	0.73	0.89	0.89	0.89	0.9	0.7	0.71	0.82	0.65	0.7	0.67	0.69	0.59	0.74	0.65
Gly	GGG(G)	0.92	1.04	0.82	0.99	0.91	1.1	0.93	0.85	0.96	0.9	1.1	0.92	0.92	0.79	0.89	0.71	0.93	0.9	0.9	0.68	0.62	0.66	0.8	0.74
Ile	AUU(I)	1.43	0.99	1.3	1.05	1.12	1.04	1.31	1.29	1.22	1.4	1.04	1.03	1.04	1.07	1.21	1.12	1.28	1.25	1.02	1.02	1.13	1.32	1.21	1.28
Met	AUG(M)	1	1	1	1	1	1	1	1	1	1	1	1	1	1	1	1	1	1	1	1	1	1	1	1
Trp	UGG(W)	1	1	1	1	1	1	1	1	1	1	1	1	1	1	1	1	1	1	1	1	1	1	1	1
Pro	CCA(P)	1.23	1.11	1.09	1.09	0.86	1.14	1.09	1.1	1.33	1.19	1.14	1.08	1.08	1.08	1.11	1.22	0.86	1.14	1.1	1.16	1.13	0.88	1.27	1.26
Ala	GCA(A)	1.22	1.14	1.1	1.23	1.25	1.21	1.2	1.33	1.12	1.29	1.21	1.18	1.18	1.3	1.06	1.23	1.25	1.32	1.32	1.59	1.3	1.37	1.24	1.42
Ser	UCU(S)	1.24	1.11	1.48	1.24	1.1	1.07	1.55	1.48	1.38	1.47	1.07	1.05	1.05	1.64	1.17	1.49	1.58	1.14	1.19	1.61	1.48	1.32	1.18	1.55
Ser	UCA(S)	1.25	1.09	1.38	1.16	1.13	1.02	1.39	1.39	1.31	1.36	1.02	1.03	1.03	1.23	1.42	1.5	1.29	1.46	1.19	1.1	1.38	1.32	1.4	1.36
Gly	GGU(G)	1.06	1.09	1.33	1.21	1.33	1.09	1.29	1.24	1.23	1.19	1.09	1.2	1.2	1.33	1.19	1.46	1.29	1.28	1.44	1.45	1.44	1.12	1.08	1.44
Cys	UGU(C)	1.18	1.19	1.35	1.3	1.19	1.2	1.28	1.32	1.28	1.34	1.2	1.25	1.25	1.3	1.37	1.17	1.27	1.07	1.14	1.36	1.44	1.32	1.21	1.44
Arg	AGG(R)	1.55	1.32	1.3	1.11	1.59	1.35	1.26	1.17	1.29	1.06	1.35	1.47	1.47	1.2	1.4	1.18	1.44	1.3	1.76	1.16	1	1.08	1.09	0.88
Gly	GGA(G)	1.46	1.27	1.38	1.34	1.26	1.21	1.28	1.46	1.22	1.51	1.21	1.31	1.31	1.41	1.3	1.42	1.24	1.49	1.23	1.39	1.4	1.74	1.62	1.33
Thr	ACU(T)	1.24	1.25	1.52	1.34	1.25	1.36	1.49	1.57	1.59	1.3	1.36	1.4	1.4	1.46	1.26	1.45	1.5	1.18	1.2	1.38	1.55	1.15	1.18	1.57
Pro	CCU(P)	1.21	1.3	1.46	1.42	1.38	1.28	1.51	1.54	1.33	1.41	1.28	1.26	1.26	1.42	1.45	1.58	1.65	1.28	1.39	1.46	1.64	1.64	1.51	1.57
His	CAU(H)	1.32	1.34	1.53	1.42	1.24	1.34	1.5	1.67	1.51	1.65	1.34	1.32	1.32	1.43	1.52	1.68	1.51	1.58	1.32	1.45	1.61	1.61	1.48	1.66
Glu	GAA(E)	1.38	1.36	1.51	1.41	1.35	1.34	1.49	1.48	1.48	1.34	1.34	1.38	1.38	1.35	1.49	1.45	1.49	1.31	1.38	1.3	1.47	1.4	1.28	1.47
Val	GUA(V)	1.15	1.38	1.38	1.41	1.46	1.5	1.51	1.56	1.41	1.26	1.5	1.39	1.39	1.61	1.65	1.75	1.5	1.41	1.49	1.59	1.65	1.49	1.47	1.74
Ser	AGU(S)	1.2	1.37	1.38	1.46	1.38	1.55	1.31	1.44	1.44	1.34	1.55	1.51	1.51	1.36	1.52	1.68	1.33	1.34	1.43	1.44	1.61	1.37	1.31	1.64
Val	GUU(V)	1.56	1.38	1.43	1.38	1.17	1.3	1.45	1.43	1.55	1.68	1.3	1.31	1.31	1.21	1.28	1.3	1.19	1.41	1.45	1.38	1.33	1.42	1.42	1.33
Lys	AAA(K)	1.53	1.39	1.51	1.44	1.41	1.36	1.46	1.54	1.48	1.5	1.36	1.4	1.4	1.4	1.46	1.49	1.49	1.45	1.42	1.44	1.53	1.55	1.49	1.52
Gln	CAA(Q)	1.52	1.39	1.53	1.43	1.5	1.39	1.48	1.55	1.47	1.45	1.39	1.45	1.45	1.51	1.46	1.47	1.49	1.42	1.45	1.44	1.42	1.55	1.49	1.52
Asn	AAU(N)	1.45	1.4	1.65	1.49	1.45	1.43	1.64	1.66	1.64	1.5	1.43	1.46	1.46	1.51	1.66	1.66	1.58	1.49	1.5	1.51	1.68	1.54	1.5	1.73
Asp	GAU(D)	1.55	1.44	1.62	1.5	1.4	1.42	1.63	1.64	1.6	1.57	1.42	1.44	1.44	1.51	1.66	1.65	1.61	1.58	1.57	1.62	1.69	1.61	1.56	1.74
Phe	UUU(F)	1.52	1.45	1.65	1.49	1.49	1.41	1.67	1.66	1.61	1.55	1.41	1.46	1.46	1.51	1.62	1.61	1.64	1.63	1.57	1.59	1.68	1.58	1.57	1.68
Thr	ACA(T)	1.25	1.37	1.25	1.44	1.37	1.28	1.29	1.34	1.25	1.32	1.28	1.26	1.26	1.48	1.52	1.64	1.3	1.35	1.52	1.36	1.49	1.51	1.43	1.45
Ala	GCU(A)	1.08	1.31	1.5	1.45	1.12	1.23	1.43	1.46	1.56	1.47	1.23	1.27	1.27	1.3	1.47	1.44	1.35	1.19	1.3	1.28	1.49	1.26	1.24	1.53
Tyr	UAU(Y)	1.55	1.47	1.68	1.59	1.54	1.42	1.67	1.72	1.58	1.59	1.42	1.47	1.47	1.59	1.7	1.66	1.64	1.59	1.59	1.65	1.65	1.68	1.6	1.71
Ile	AUA(I)	0.97	1.57	1.35	1.53	1.44	1.53	1.33	1.36	1.42	1.06	1.53	1.52	1.52	1.52	1.48	1.63	1.29	1.27	1.6	1.69	1.61	1.28	1.34	1.51
TER	UAA(*)	1.83	1.78	1.7	1.79	1.85	1.78	1.78	1.74	1.82	1.75	1.78	1.82	1.82	1.8	1.65	1.62	1.63	1.84	1.86	1.8	1.69	1.88	1.87	1.64
Arg	AGA(R)	2.81	2.44	2.53	2.44	2.39	2.43	2.41	2.39	2.3	2.86	2.43	2.34	2.34	2.51	2.6	2.51	2.35	2.9	2.37	2.52	2.6	3.08	3.03	2.61
Leu	UUA(L)	2.6	2.37	2.9	2.6	2.54	2.33	2.9	2.97	2.69	2.71	2.33	2.35	2.35	2.52	2.94	2.92	2.61	2.57	2.99	3.15	3.02	2.88	2.63	3.21
The amount of codons		9511	9510	9511	9508	8775	8774	9498	9751	9485	8775	8774	8775	8775	9728	8662	8805	8747	8042	8437	8397	8553	8668	8670	8747

## Sheet: 终 (2)
codon	QW	SRR10230804W	OP787257W	NC_037409W	QH	SRR10054697H	MN026874H	MN200389H	MN296709H	QL	SRR12263396L	OP781301L	OP837958L	G.angusta	G.crispa	G.flexistyla	G.javanica	G.longistyla	G.menghaiensis	G.peichatieniana	G.pubilabiata	G.shimizuana	G._sp__Jin	G.uraiensis
CGC(R)	0.21	0.34	0.23	0.32	0.33	0.28	0.27	0.23	0.31	0.22	0.28	0.31	0.31	0.36	0.24	0.25	0.39	0.3	0.3	0.28	0.23	0.23	0.26	0.24
CUC(L)	0.4	0.4	0.3	0.32	0.36	0.4	0.32	0.29	0.34	0.27	0.4	0.42	0.42	0.3	0.31	0.34	0.35	0.36	0.27	0.22	0.27	0.31	0.34	0.25
AUC(I)	0.6	0.44	0.35	0.41	0.44	0.44	0.36	0.35	0.36	0.54	0.44	0.45	0.45	0.4	0.31	0.25	0.43	0.48	0.38	0.29	0.27	0.39	0.45	0.2
CUG(L)	0.27	0.49	0.26	0.43	0.33	0.49	0.26	0.34	0.31	0.34	0.49	0.38	0.38	0.41	0.39	0.33	0.35	0.37	0.31	0.3	0.25	0.32	0.35	0.29
UGA(*)	0.64	0.46	0.66	0.49	0.47	0.42	0.56	0.63	0.46	0.7	0.42	0.41	0.41	0.49	0.6	0.54	0.66	0.62	0.46	0.46	0.54	0.63	0.57	0.74
UAC(Y)	0.45	0.53	0.32	0.41	0.46	0.58	0.33	0.28	0.42	0.41	0.58	0.53	0.53	0.41	0.3	0.34	0.36	0.41	0.41	0.35	0.35	0.32	0.4	0.29
UUC(F)	0.48	0.55	0.35	0.51	0.51	0.59	0.33	0.34	0.39	0.45	0.59	0.54	0.54	0.49	0.38	0.39	0.36	0.37	0.43	0.41	0.32	0.42	0.43	0.32
ACG(T)	0.59	0.63	0.55	0.6	0.53	0.69	0.5	0.48	0.5	0.57	0.69	0.62	0.62	0.5	0.55	0.42	0.46	0.66	0.59	0.6	0.38	0.59	0.58	0.44
GGC(G)	0.55	0.6	0.47	0.46	0.51	0.6	0.5	0.45	0.59	0.4	0.6	0.57	0.57	0.47	0.62	0.41	0.53	0.34	0.42	0.48	0.53	0.48	0.49	0.48
GUC(V)	0.68	0.56	0.54	0.55	0.61	0.54	0.44	0.47	0.43	0.59	0.54	0.55	0.55	0.53	0.46	0.5	0.52	0.56	0.46	0.32	0.5	0.53	0.55	0.34
AAC(N)	0.55	0.6	0.35	0.51	0.55	0.57	0.36	0.34	0.36	0.5	0.57	0.54	0.54	0.49	0.34	0.34	0.42	0.51	0.5	0.49	0.32	0.46	0.5	0.27
GAC(D)	0.45	0.56	0.38	0.5	0.6	0.58	0.37	0.36	0.4	0.43	0.58	0.56	0.56	0.49	0.34	0.35	0.39	0.42	0.43	0.38	0.31	0.39	0.44	0.26
CGU(R)	0.42	0.56	0.73	0.83	0.54	0.63	0.72	0.78	0.79	0.7	0.63	0.64	0.64	0.7	0.59	0.68	0.59	0.34	0.46	0.77	0.88	0.61	0.51	0.91
CAG(Q)	0.48	0.61	0.47	0.57	0.5	0.61	0.52	0.45	0.53	0.55	0.61	0.55	0.55	0.49	0.54	0.53	0.51	0.58	0.55	0.56	0.58	0.45	0.51	0.48
AAG(K)	0.47	0.61	0.49	0.56	0.59	0.64	0.54	0.46	0.52	0.5	0.64	0.6	0.6	0.6	0.54	0.51	0.51	0.55	0.58	0.56	0.47	0.45	0.51	0.48
CGG(R)	0.4	0.59	0.43	0.52	0.44	0.75	0.42	0.46	0.5	0.4	0.75	0.55	0.55	0.46	0.41	0.46	0.42	0.48	0.45	0.4	0.42	0.32	0.42	0.51
GCG(A)	0.91	0.64	0.79	0.52	0.85	0.59	0.73	0.54	0.73	0.59	0.59	0.69	0.69	0.56	0.61	0.57	0.61	0.63	0.6	0.46	0.47	0.55	0.79	0.46
GAG(E)	0.62	0.64	0.49	0.59	0.65	0.66	0.51	0.52	0.52	0.66	0.66	0.62	0.62	0.65	0.51	0.55	0.51	0.69	0.62	0.7	0.53	0.6	0.72	0.53
CAC(H)	0.68	0.66	0.47	0.58	0.76	0.66	0.5	0.33	0.49	0.35	0.66	0.68	0.68	0.57	0.48	0.32	0.49	0.42	0.68	0.55	0.39	0.39	0.52	0.34
GUG(V)	0.61	0.68	0.65	0.65	0.75	0.66	0.6	0.54	0.61	0.47	0.66	0.76	0.76	0.65	0.61	0.45	0.79	0.61	0.61	0.71	0.53	0.56	0.55	0.58
UCC(S)	0.68	0.69	0.54	0.66	0.73	0.68	0.56	0.55	0.6	0.66	0.68	0.63	0.63	0.55	0.57	0.5	0.6	0.61	0.61	0.56	0.58	0.74	0.73	0.5
ACC(T)	0.91	0.74	0.69	0.63	0.84	0.66	0.72	0.61	0.66	0.8	0.66	0.72	0.72	0.56	0.67	0.48	0.75	0.81	0.69	0.66	0.58	0.75	0.8	0.54
CCG(P)	0.74	0.71	0.72	0.66	0.74	0.77	0.72	0.6	0.64	0.81	0.77	0.79	0.79	0.64	0.68	0.49	0.63	0.63	0.71	0.63	0.52	0.79	0.66	0.5
UAG(*)	0.53	0.76	0.63	0.72	0.68	0.8	0.66	0.63	0.72	0.55	0.8	0.77	0.77	0.71	0.76	0.84	0.71	0.54	0.68	0.74	0.77	0.49	0.55	0.62
UCG(S)	0.78	0.83	0.55	0.64	0.77	0.86	0.54	0.52	0.58	0.53	0.86	0.82	0.82	0.49	0.52	0.38	0.57	0.64	0.68	0.43	0.41	0.45	0.48	0.34
UGC(C)	0.82	0.81	0.65	0.7	0.81	0.8	0.72	0.68	0.72	0.66	0.8	0.75	0.75	0.7	0.63	0.83	0.73	0.93	0.86	0.64	0.56	0.68	0.79	0.56
GCC(A)	0.79	0.91	0.61	0.8	0.79	0.96	0.64	0.66	0.59	0.66	0.96	0.85	0.85	0.84	0.86	0.75	0.79	0.86	0.78	0.67	0.74	0.82	0.74	0.58
CGA(R)	0.62	0.75	0.77	0.77	0.71	0.55	0.91	0.98	0.8	0.76	0.55	0.68	0.68	0.78	0.76	0.92	0.8	0.68	0.66	0.87	0.87	0.68	0.68	0.85
AGC(S)	0.83	0.91	0.68	0.85	0.88	0.82	0.64	0.63	0.68	0.63	0.82	0.95	0.95	0.73	0.8	0.45	0.63	0.81	0.91	0.86	0.55	0.79	0.9	0.61
CUU(L)	0.91	0.91	0.86	0.9	0.95	0.98	0.9	0.8	0.98	0.99	0.98	0.95	0.95	1.05	0.87	0.87	1.07	0.91	0.88	0.81	0.93	1.03	1.02	0.8
CCC(P)	0.83	0.88	0.73	0.83	1.02	0.81	0.67	0.76	0.71	0.58	0.81	0.87	0.87	0.85	0.75	0.71	0.86	0.95	0.8	0.74	0.71	0.69	0.56	0.67
UUG(L)	1.1	0.92	0.88	0.83	0.95	0.91	0.82	0.77	0.83	0.95	0.91	1.01	1.01	0.81	0.79	0.82	0.78	1.15	0.86	0.85	0.84	0.87	0.94	0.81
CUA(L)	0.73	0.92	0.8	0.91	0.87	0.89	0.8	0.81	0.84	0.73	0.89	0.89	0.89	0.9	0.7	0.71	0.82	0.65	0.7	0.67	0.69	0.59	0.74	0.65
GGG(G)	0.92	1.04	0.82	0.99	0.91	1.1	0.93	0.85	0.96	0.9	1.1	0.92	0.92	0.79	0.89	0.71	0.93	0.9	0.9	0.68	0.62	0.66	0.8	0.74
AUU(I)	1.43	0.99	1.3	1.05	1.12	1.04	1.31	1.29	1.22	1.4	1.04	1.03	1.04	1.07	1.21	1.12	1.28	1.25	1.02	1.02	1.13	1.32	1.21	1.28
AUG(M)	1	1	1	1	1	1	1	1	1	1	1	1	1	1	1	1	1	1	1	1	1	1	1	1
UGG(W)	1	1	1	1	1	1	1	1	1	1	1	1	1	1	1	1	1	1	1	1	1	1	1	1
CCA(P)	1.23	1.11	1.09	1.09	0.86	1.14	1.09	1.1	1.33	1.19	1.14	1.08	1.08	1.08	1.11	1.22	0.86	1.14	1.1	1.16	1.13	0.88	1.27	1.26
GCA(A)	1.22	1.14	1.1	1.23	1.25	1.21	1.2	1.33	1.12	1.29	1.21	1.18	1.18	1.3	1.06	1.23	1.25	1.32	1.32	1.59	1.3	1.37	1.24	1.42
UCU(S)	1.24	1.11	1.48	1.24	1.1	1.07	1.55	1.48	1.38	1.47	1.07	1.05	1.05	1.64	1.17	1.49	1.58	1.14	1.19	1.61	1.48	1.32	1.18	1.55
UCA(S)	1.25	1.09	1.38	1.16	1.13	1.02	1.39	1.39	1.31	1.36	1.02	1.03	1.03	1.23	1.42	1.5	1.29	1.46	1.19	1.1	1.38	1.32	1.4	1.36
GGU(G)	1.06	1.09	1.33	1.21	1.33	1.09	1.29	1.24	1.23	1.19	1.09	1.2	1.2	1.33	1.19	1.46	1.29	1.28	1.44	1.45	1.44	1.12	1.08	1.44
UGU(C)	1.18	1.19	1.35	1.3	1.19	1.2	1.28	1.32	1.28	1.34	1.2	1.25	1.25	1.3	1.37	1.17	1.27	1.07	1.14	1.36	1.44	1.32	1.21	1.44
AGG(R)	1.55	1.32	1.3	1.11	1.59	1.35	1.26	1.17	1.29	1.06	1.35	1.47	1.47	1.2	1.4	1.18	1.44	1.3	1.76	1.16	1	1.08	1.09	0.88
GGA(G)	1.46	1.27	1.38	1.34	1.26	1.21	1.28	1.46	1.22	1.51	1.21	1.31	1.31	1.41	1.3	1.42	1.24	1.49	1.23	1.39	1.4	1.74	1.62	1.33
ACU(T)	1.24	1.25	1.52	1.34	1.25	1.36	1.49	1.57	1.59	1.3	1.36	1.4	1.4	1.46	1.26	1.45	1.5	1.18	1.2	1.38	1.55	1.15	1.18	1.57
CCU(P)	1.21	1.3	1.46	1.42	1.38	1.28	1.51	1.54	1.33	1.41	1.28	1.26	1.26	1.42	1.45	1.58	1.65	1.28	1.39	1.46	1.64	1.64	1.51	1.57
CAU(H)	1.32	1.34	1.53	1.42	1.24	1.34	1.5	1.67	1.51	1.65	1.34	1.32	1.32	1.43	1.52	1.68	1.51	1.58	1.32	1.45	1.61	1.61	1.48	1.66
GAA(E)	1.38	1.36	1.51	1.41	1.35	1.34	1.49	1.48	1.48	1.34	1.34	1.38	1.38	1.35	1.49	1.45	1.49	1.31	1.38	1.3	1.47	1.4	1.28	1.47
GUA(V)	1.15	1.38	1.38	1.41	1.46	1.5	1.51	1.56	1.41	1.26	1.5	1.39	1.39	1.61	1.65	1.75	1.5	1.41	1.49	1.59	1.65	1.49	1.47	1.74
AGU(S)	1.2	1.37	1.38	1.46	1.38	1.55	1.31	1.44	1.44	1.34	1.55	1.51	1.51	1.36	1.52	1.68	1.33	1.34	1.43	1.44	1.61	1.37	1.31	1.64
GUU(V)	1.56	1.38	1.43	1.38	1.17	1.3	1.45	1.43	1.55	1.68	1.3	1.31	1.31	1.21	1.28	1.3	1.19	1.41	1.45	1.38	1.33	1.42	1.42	1.33
AAA(K)	1.53	1.39	1.51	1.44	1.41	1.36	1.46	1.54	1.48	1.5	1.36	1.4	1.4	1.4	1.46	1.49	1.49	1.45	1.42	1.44	1.53	1.55	1.49	1.52
CAA(Q)	1.52	1.39	1.53	1.43	1.5	1.39	1.48	1.55	1.47	1.45	1.39	1.45	1.45	1.51	1.46	1.47	1.49	1.42	1.45	1.44	1.42	1.55	1.49	1.52
AAU(N)	1.45	1.4	1.65	1.49	1.45	1.43	1.64	1.66	1.64	1.5	1.43	1.46	1.46	1.51	1.66	1.66	1.58	1.49	1.5	1.51	1.68	1.54	1.5	1.73
GAU(D)	1.55	1.44	1.62	1.5	1.4	1.42	1.63	1.64	1.6	1.57	1.42	1.44	1.44	1.51	1.66	1.65	1.61	1.58	1.57	1.62	1.69	1.61	1.56	1.74
UUU(F)	1.52	1.45	1.65	1.49	1.49	1.41	1.67	1.66	1.61	1.55	1.41	1.46	1.46	1.51	1.62	1.61	1.64	1.63	1.57	1.59	1.68	1.58	1.57	1.68
ACA(T)	1.25	1.37	1.25	1.44	1.37	1.28	1.29	1.34	1.25	1.32	1.28	1.26	1.26	1.48	1.52	1.64	1.3	1.35	1.52	1.36	1.49	1.51	1.43	1.45
GCU(A)	1.08	1.31	1.5	1.45	1.12	1.23	1.43	1.46	1.56	1.47	1.23	1.27	1.27	1.3	1.47	1.44	1.35	1.19	1.3	1.28	1.49	1.26	1.24	1.53
UAU(Y)	1.55	1.47	1.68	1.59	1.54	1.42	1.67	1.72	1.58	1.59	1.42	1.47	1.47	1.59	1.7	1.66	1.64	1.59	1.59	1.65	1.65	1.68	1.6	1.71
AUA(I)	0.97	1.57	1.35	1.53	1.44	1.53	1.33	1.36	1.42	1.06	1.53	1.52	1.52	1.52	1.48	1.63	1.29	1.27	1.6	1.69	1.61	1.28	1.34	1.51
UAA(*)	1.83	1.78	1.7	1.79	1.85	1.78	1.78	1.74	1.82	1.75	1.78	1.82	1.82	1.8	1.65	1.62	1.63	1.84	1.86	1.8	1.69	1.88	1.87	1.64
AGA(R)	2.81	2.44	2.53	2.44	2.39	2.43	2.41	2.39	2.3	2.86	2.43	2.34	2.34	2.51	2.6	2.51	2.35	2.9	2.37	2.52	2.6	3.08	3.03	2.61
UUA(L)	2.6	2.37	2.9	2.6	2.54	2.33	2.9	2.97	2.69	2.71	2.33	2.35	2.35	2.52	2.94	2.92	2.61	2.57	2.99	3.15	3.02	2.88	2.63	3.21
	9511	9510	9511	9508	8775	8774	9498	9751	9485	8775	8774	8775	8775	9728	8662	8805	8747	8042	8437	8397	8553	8668	8670	8747
