# Supplementary material for: Pan-Chloroplast Genomes Reveal the Accession-Specific Marker for Gastrodia elata f. glauca
Source: Int J Mol Sci. 2024 Oct 29;25(21):11603. doi: 10.3390/ijms252111603 (PMC11546827; doi:10.3390/ijms252111603)
Supplement: Supplementary file 1 [file ijms-25-11603-s001.zip › Table S/Table S2 .xlsx]

## Sheet: SRR10054697
Table S2 Long tandem repeats in the chloroplast genome of Gastrodia elata f. elata SRR10054697
The repeat length of the first part	The starting site of the first part	Matching direction	The repeat length of the second part	The starting site of the second part	Interval distance of repeats	E-value
83	17176	P	83	17176	-1	9.27e-40
68	8991	P	68	8991	0	4e-33
55	10990	P	55	10990	-1	4.42e-23
48	35073	P	48	35073	0	4.39e-21
49	15595	P	49	29755	-2	1.16e-17
42	12627	F	42	15005	0	1.8e-17
41	15603	P	41	29755	-1	8.85e-15
32	17559	P	32	17559	0	1.89e-11
30	3194	F	30	3221	0	3.02e-10
34	3167	R	34	3167	-2	5.95e-09
34	34637	P	34	34637	-2	5.95e-09
35	18865	P	35	18865	-3	5.21e-08
33	3569	P	33	3569	-3	6.95e-07
30	3172	P	30	3172	-2	1.18e-06
30	8364	P	30	8364	-2	1.18e-06
30	32412	P	30	32412	-2	1.18e-06
31	4054	P	31	4109	-3	9.16e-06
31	14086	P	31	14086	-3	9.16e-06
30	1609	F	30	20327	-3	3.31e-05
30	28594	P	30	28636	-3	3.31e-05

## Sheet: SRR10230804
Table S2 Long tandem repeats in the chloroplast genome of Gastrodia elata f. glauca SRR10230804
The repeat length of the first part	The starting site of the first part	Matching direction	The repeat length of the second part	The starting site of the second part	Interval distance of repeats	E-value
72	6825	P	72	6825	-2	3.62e-31
56	9030	P	56	9030	0	6.76e-26
42	1497	P	42	1497	0	1.81e-17
42	12627	F	42	15023	0	1.81e-17
38	12717	P	38	12717	0	4.65e-15
38	35166	P	38	35166	-2	2.94e-11
33	3524	P	33	3524	-1	4.71e-10
35	4018	P	35	4055	-2	1.59e-09
37	23853	P	37	23853	-3	3.9e-09
34	34725	P	34	34725	-2	6e-09
35	18874	P	35	18874	-3	5.25e-08
32	17568	P	32	17568	-2	8.49e-08
30	8400	P	30	8400	-2	1.19e-06
32	17245	P	32	35218	-3	2.55e-06
30	1698	F	30	6780	-3	3.34e-05

## Sheet: SRR12263396
Table S2 Long tandem repeats in the chloroplast genome of Gastrodia elata f. viridis SRR12263396
The repeat length of the first part	The starting site of the first part	Matching direction	The repeat length of the second part	The starting site of the second part	Interval distance of repeats	E-value
83	17176	P	83	17176	-1	9.27e-40
68	8991	P	68	8991	0	4e-33
55	10990	P	55	10990	-1	4.42e-23
48	35073	P	48	35073	0	4.39e-21
49	15595	P	49	29755	-2	1.16e-17
42	12627	F	42	15005	0	1.8e-17
41	15603	P	41	29755	-1	8.85e-15
32	17559	P	32	17559	0	1.89e-11
30	3194	F	30	3221	0	3.02e-10
34	3167	R	34	3167	-2	5.95e-09
34	34637	P	34	34637	-2	5.95e-09
35	18865	P	35	18865	-3	5.21e-08
33	3569	P	33	3569	-3	6.95e-07
30	3172	P	30	3172	-2	1.18e-06
30	8364	P	30	8364	-2	1.18e-06
30	32412	P	30	32412	-2	1.18e-06
31	4054	P	31	4109	-3	9.16e-06
31	14086	P	31	14086	-3	9.16e-06
30	1609	F	30	20327	-3	3.31e-05
30	28594	P	30	28636	-3	3.31e-05

## Sheet: NC066060
Table S2 Long tandem repeats in the chloroplast genome of Gastrodia angusta NC066060
The repeat length of the first part	The starting site of the first part	Matching direction	The repeat length of the second part	The starting site of the second part	Interval distance of repeats	E-value
267	9648	F	267	9949	0	6.78e-153
48	9830	P	48	9830	0	4.81e-21
48	9830	P	48	10131	0	4.81e-21
48	10131	P	48	10131	0	4.81e-21
46	31274	P	46	31274	0	7.7e-20
45	1728	F	45	1796	0	3.08e-19
38	17637	P	38	17637	0	5.04e-15
35	3231	F	35	3250	0	3.23e-13
41	33781	R	41	33781	-2	5.82e-13
42	1902	P	42	3299	-3	6.11e-12
39	1971	R	39	1971	-2	8.41e-12
39	3379	R	39	3379	-2	8.41e-12
32	7307	F	32	7323	0	2.07e-11
38	1958	P	38	1958	-2	3.19e-11
37	25499	R	37	25499	-2	1.21e-10
36	21948	P	36	21948	-2	4.58e-10
36	33879	R	36	33879	-2	4.58e-10
33	1913	P	33	33703	-1	5.11e-10
38	1915	P	38	3290	-3	1.15e-09
35	3478	F	35	33770	-2	1.73e-09
35	34685	F	35	34713	-2	1.73e-09
37	1909	F	37	1978	-3	4.23e-09
34	33747	F	34	33784	-2	6.52e-09
31	1829	F	31	1868	-1	7.69e-09
36	1721	P	36	33936	-3	1.56e-08
36	1888	P	36	3489	-3	1.56e-08
33	1965	C	33	1974	-2	2.45e-08
33	9586	F	33	9910	-2	2.45e-08
33	33849	R	33	33849	-2	2.45e-08
30	1634	R	30	1637	-1	2.98e-08
30	2235	F	30	2296	-1	2.98e-08
30	3336	R	30	33873	-1	2.98e-08
30	33781	F	30	33800	-1	2.98e-08
35	1588	R	35	1597	-3	5.7e-08
35	3299	F	35	3369	-3	5.7e-08
35	3306	R	35	3372	-3	5.7e-08
35	3313	R	35	3363	-3	5.7e-08
35	3315	R	35	3327	-3	5.7e-08
35	3325	F	35	33739	-3	5.7e-08
35	9743	P	35	10039	-3	5.7e-08
35	33769	C	35	33770	-3	5.7e-08
32	1991	P	32	33695	-2	9.22e-08
32	3309	F	32	33811	-2	9.22e-08
32	3334	F	32	33804	-2	9.22e-08
34	1833	P	34	7341	-3	2.09e-07
34	1994	C	34	33836	-3	2.09e-07
34	3368	F	34	33864	-3	2.09e-07
34	3481	R	34	33821	-3	2.09e-07
31	3357	R	31	3357	-2	3.46e-07
31	34025	R	31	34025	-2	3.46e-07
33	1617	P	33	1617	-3	7.61e-07
33	1875	R	33	1885	-3	7.61e-07
33	1897	P	33	33815	-3	7.61e-07
33	1903	C	33	33701	-3	7.61e-07
33	1974	R	33	33712	-3	7.61e-07
33	1974	F	33	33712	-3	7.61e-07
33	3307	R	33	33701	-3	7.61e-07
33	33806	R	33	33870	-3	7.61e-07
30	1603	C	30	33891	-2	1.29e-06
30	1980	P	30	1980	-2	1.29e-06
30	3341	R	30	3380	-2	1.29e-06
30	3341	F	30	3387	-2	1.29e-06
30	3370	R	30	33813	-2	1.29e-06
30	3397	R	30	33806	-2	1.29e-06
30	9191	P	30	9191	-2	1.29e-06
30	27242	F	30	27269	-2	1.29e-06
30	33748	F	30	33889	-2	1.29e-06
30	33773	R	30	33825	-2	1.29e-06
32	1631	P	32	21554	-3	2.77e-06
32	1973	P	32	3377	-3	2.77e-06
32	1976	C	32	3377	-3	2.77e-06
32	1981	P	32	3299	-3	2.77e-06
32	1996	P	32	3322	-3	2.77e-06
32	3336	F	32	33891	-3	2.77e-06
32	33802	F	32	33866	-3	2.77e-06
32	33813	F	32	33873	-3	2.77e-06
31	1590	C	31	33842	-3	1e-05
31	1634	C	31	1863	-3	1e-05
31	1832	F	31	1992	-3	1e-05
31	1847	P	31	33851	-3	1e-05
31	1885	C	31	3505	-3	1e-05
31	1915	C	31	3307	-3	1e-05
31	1971	F	31	3303	-3	1e-05
31	3257	F	31	3285	-3	1e-05
31	3283	R	31	3504	-3	1e-05
31	3293	R	31	33757	-3	1e-05
31	3299	F	31	33705	-3	1e-05
31	3306	F	31	3384	-3	1e-05
31	3313	F	31	33875	-3	1e-05
31	3331	F	31	3365	-3	1e-05
31	3363	R	31	33757	-3	1e-05
31	3370	R	31	33872	-3	1e-05
31	3391	F	31	33711	-3	1e-05
31	3488	R	31	33854	-3	1e-05
31	5352	P	31	5352	-3	1e-05
31	20391	P	31	20391	-3	1e-05
31	33737	F	31	33772	-3	1e-05
31	33792	C	31	33793	-3	1e-05
31	33821	F	31	33858	-3	1e-05
30	1577	P	30	33614	-3	3.62e-05
30	1644	C	30	3468	-3	3.62e-05
30	1739	F	30	1780	-3	3.62e-05
30	1780	F	30	1807	-3	3.62e-05
30	1826	P	30	3491	-3	3.62e-05
30	1851	F	30	1866	-3	3.62e-05
30	1983	R	30	3300	-3	3.62e-05
30	1986	P	30	33802	-3	3.62e-05
30	3307	F	30	18125	-3	3.62e-05
30	3313	R	30	33804	-3	3.62e-05
30	3334	F	30	33868	-3	3.62e-05
30	3891	R	30	4073	-3	3.62e-05
30	33636	F	30	33663	-3	3.62e-05
30	33752	R	30	33888	-3	3.62e-05
30	33773	R	30	33836	-3	3.62e-05
30	33781	P	30	33793	-3	3.62e-05
30	33781	R	30	33879	-3	3.62e-05
30	33792	F	30	33817	-3	3.62e-05
30	33811	F	30	33875	-3	3.62e-05
30	33815	R	30	33885	-3	3.62e-05

## Sheet: NC066062
Table S2 Long tandem repeats in the chloroplast genome of Gastrodia crispa NC066062
The repeat length of the first part	The starting site of the first part	Matching direction	The repeat length of the second part	The starting site of the second part	Interval distance of repeats	E-value
267	9648	F	267	9949	0	6.78e-153
48	9830	P	48	9830	0	4.81e-21
48	9830	P	48	10131	0	4.81e-21
48	10131	P	48	10131	0	4.81e-21
46	31274	P	46	31274	0	7.7e-20
45	1728	F	45	1796	0	3.08e-19
38	17637	P	38	17637	0	5.04e-15
35	3231	F	35	3250	0	3.23e-13
41	33781	R	41	33781	-2	5.82e-13
42	1902	P	42	3299	-3	6.11e-12
39	1971	R	39	1971	-2	8.41e-12
39	3379	R	39	3379	-2	8.41e-12
32	7307	F	32	7323	0	2.07e-11
38	1958	P	38	1958	-2	3.19e-11
37	25499	R	37	25499	-2	1.21e-10
36	21948	P	36	21948	-2	4.58e-10
36	33879	R	36	33879	-2	4.58e-10
33	1913	P	33	33703	-1	5.11e-10
38	1915	P	38	3290	-3	1.15e-09
35	3478	F	35	33770	-2	1.73e-09
35	34685	F	35	34713	-2	1.73e-09
37	1909	F	37	1978	-3	4.23e-09
34	33747	F	34	33784	-2	6.52e-09
31	1829	F	31	1868	-1	7.69e-09
36	1721	P	36	33936	-3	1.56e-08
36	1888	P	36	3489	-3	1.56e-08
33	1965	C	33	1974	-2	2.45e-08
33	9586	F	33	9910	-2	2.45e-08
33	33849	R	33	33849	-2	2.45e-08
30	1634	R	30	1637	-1	2.98e-08
30	2235	F	30	2296	-1	2.98e-08
30	3336	R	30	33873	-1	2.98e-08
30	33781	F	30	33800	-1	2.98e-08
35	1588	R	35	1597	-3	5.7e-08
35	3299	F	35	3369	-3	5.7e-08
35	3306	R	35	3372	-3	5.7e-08
35	3313	R	35	3363	-3	5.7e-08
35	3315	R	35	3327	-3	5.7e-08
35	3325	F	35	33739	-3	5.7e-08
35	9743	P	35	10039	-3	5.7e-08
35	33769	C	35	33770	-3	5.7e-08
32	1991	P	32	33695	-2	9.22e-08
32	3309	F	32	33811	-2	9.22e-08
32	3334	F	32	33804	-2	9.22e-08
34	1833	P	34	7341	-3	2.09e-07
34	1994	C	34	33836	-3	2.09e-07
34	3368	F	34	33864	-3	2.09e-07
34	3481	R	34	33821	-3	2.09e-07
31	3357	R	31	3357	-2	3.46e-07
31	34025	R	31	34025	-2	3.46e-07
33	1617	P	33	1617	-3	7.61e-07
33	1875	R	33	1885	-3	7.61e-07
33	1897	P	33	33815	-3	7.61e-07
33	1903	C	33	33701	-3	7.61e-07
33	1974	R	33	33712	-3	7.61e-07
33	1974	F	33	33712	-3	7.61e-07
33	3307	R	33	33701	-3	7.61e-07
33	33806	R	33	33870	-3	7.61e-07
30	1603	C	30	33891	-2	1.29e-06
30	1980	P	30	1980	-2	1.29e-06
30	3341	R	30	3380	-2	1.29e-06
30	3341	F	30	3387	-2	1.29e-06
30	3370	R	30	33813	-2	1.29e-06
30	3397	R	30	33806	-2	1.29e-06
30	9191	P	30	9191	-2	1.29e-06
30	27242	F	30	27269	-2	1.29e-06
30	33748	F	30	33889	-2	1.29e-06
30	33773	R	30	33825	-2	1.29e-06
32	1631	P	32	21554	-3	2.77e-06
32	1973	P	32	3377	-3	2.77e-06
32	1976	C	32	3377	-3	2.77e-06
32	1981	P	32	3299	-3	2.77e-06
32	1996	P	32	3322	-3	2.77e-06
32	3336	F	32	33891	-3	2.77e-06
32	33802	F	32	33866	-3	2.77e-06
32	33813	F	32	33873	-3	2.77e-06
31	1590	C	31	33842	-3	1e-05
31	1634	C	31	1863	-3	1e-05
31	1832	F	31	1992	-3	1e-05
31	1847	P	31	33851	-3	1e-05
31	1885	C	31	3505	-3	1e-05
31	1915	C	31	3307	-3	1e-05
31	1971	F	31	3303	-3	1e-05
31	3257	F	31	3285	-3	1e-05
31	3283	R	31	3504	-3	1e-05
31	3293	R	31	33757	-3	1e-05
31	3299	F	31	33705	-3	1e-05
31	3306	F	31	3384	-3	1e-05
31	3313	F	31	33875	-3	1e-05
31	3331	F	31	3365	-3	1e-05
31	3363	R	31	33757	-3	1e-05
31	3370	R	31	33872	-3	1e-05
31	3391	F	31	33711	-3	1e-05
31	3488	R	31	33854	-3	1e-05
31	5352	P	31	5352	-3	1e-05
31	20391	P	31	20391	-3	1e-05
31	33737	F	31	33772	-3	1e-05
31	33792	C	31	33793	-3	1e-05
31	33821	F	31	33858	-3	1e-05
30	1577	P	30	33614	-3	3.62e-05
30	1644	C	30	3468	-3	3.62e-05
30	1739	F	30	1780	-3	3.62e-05
30	1780	F	30	1807	-3	3.62e-05
30	1826	P	30	3491	-3	3.62e-05
30	1851	F	30	1866	-3	3.62e-05
30	1983	R	30	3300	-3	3.62e-05
30	1986	P	30	33802	-3	3.62e-05
30	3307	F	30	18125	-3	3.62e-05
30	3313	R	30	33804	-3	3.62e-05
30	3334	F	30	33868	-3	3.62e-05
30	3891	R	30	4073	-3	3.62e-05
30	33636	F	30	33663	-3	3.62e-05
30	33752	R	30	33888	-3	3.62e-05
30	33773	R	30	33836	-3	3.62e-05
30	33781	P	30	33793	-3	3.62e-05
30	33781	R	30	33879	-3	3.62e-05
30	33792	F	30	33817	-3	3.62e-05
30	33811	F	30	33875	-3	3.62e-05
30	33815	R	30	33885	-3	3.62e-05

## Sheet: NC037409
Table S2 Long tandem repeats in the chloroplast genome of Gastrodia elata f. glauca NC037409
The repeat length of the first part	The starting site of the first part	Matching direction	The repeat length of the second part	The starting site of the second part	Interval distance of repeats	E-value
72	6816	P	72	6816	-2	3.62e-31
56	9021	P	56	9021	0	6.75e-26
42	1497	P	42	1497	0	1.81e-17
42	12619	F	42	15010	0	1.81e-17
38	12709	P	38	12709	0	4.64e-15
38	35142	P	38	35142	-2	2.94e-11
33	3524	P	33	3524	-1	4.7e-10
37	23842	P	37	23842	-3	3.89e-09
34	34701	P	34	34701	-2	6e-09
35	18862	P	35	18862	-3	5.25e-08
32	17556	P	32	17556	-2	8.48e-08
30	8391	P	30	8391	-2	1.19e-06
32	17233	P	32	35194	-3	2.54e-06
30	1698	F	30	6771	-3	3.33e-05
30	4018	P	30	4051	-3	3.33e-05

## Sheet: NC066061
Table S2 Long tandem repeats in the chloroplast genome of Gastrodia flexistyla NC066061
The repeat length of the first part	The starting site of the first part	Matching direction	The repeat length of the second part	The starting site of the second part	Interval distance of repeats	E-value
57	28622	F	57	28635	0	1.28e-26
67	17063	P	67	17063	-3	1.58e-26
44	9621	P	44	9621	0	8.62e-19
44	28622	F	44	28648	0	8.62e-19
53	27195	P	53	27195	-3	2.08e-18
42	13225	P	42	13225	0	1.38e-17
48	25709	P	48	25709	-2	3.42e-17
45	18804	P	45	18804	-3	8.26e-14
35	1249	R	35	1249	0	2.26e-13
32	6164	P	32	6164	0	1.45e-11
32	25570	P	32	25570	0	1.45e-11
38	25564	P	38	25564	-2	2.23e-11
35	16678	P	35	16678	-1	2.37e-11
31	28622	F	31	28661	0	5.78e-11
36	4390	P	36	4390	-2	3.2e-10
33	25563	F	33	25569	-2	1.72e-08
34	9812	F	34	11077	-3	1.46e-07
31	1735	R	31	1735	-2	2.42e-07
30	12830	P	30	12870	-2	9.06e-07
30	26946	R	30	26946	-2	9.06e-07
30	28778	P	30	28778	-2	9.06e-07
31	1241	F	31	1243	-3	7.02e-06
31	5022	C	31	28628	-3	7.02e-06
31	5022	C	31	28641	-3	7.02e-06
31	5022	C	31	28654	-3	7.02e-06
31	11065	P	31	25828	-3	7.02e-06
31	12056	P	31	12056	-3	7.02e-06
31	12370	R	31	28902	-3	7.02e-06
31	15229	R	31	25912	-3	7.02e-06
31	15533	P	31	15533	-3	7.02e-06
31	20196	P	31	20196	-3	7.02e-06
31	24065	P	31	24065	-3	7.02e-06
31	27243	F	31	27255	-3	7.02e-06
30	5251	R	30	28899	-3	2.54e-05
30	11067	R	30	28698	-3	2.54e-05

## Sheet: NC066063
Table S2 Long tandem repeats in the chloroplast genome of Gastrodia javanica NC066063
The repeat length of the first part	The starting site of the first part	Matching direction	The repeat length of the second part	The starting site of the second part	Interval distance of repeats	E-value
61	1346	F	61	1361	0	5.38e-29
46	1346	F	46	1376	0	5.78e-20
40	1091	P	40	1091	0	2.37e-16
40	5161	P	40	5161	0	2.37e-16
40	18596	P	40	18596	0	2.37e-16
40	3263	F	40	3284	-1	2.84e-14
34	17677	P	34	17677	0	9.69e-13
37	30058	P	37	30058	-1	1.68e-12
32	15360	P	32	15360	0	1.55e-11
31	1346	F	31	1391	0	6.2e-11
31	1410	R	31	1410	0	6.2e-11
39	2225	P	39	2225	-3	2.34e-10
36	1256	F	36	8244	-2	3.44e-10
31	6189	P	31	6223	-1	5.77e-09
36	3242	R	36	3259	-3	1.17e-08
33	18565	F	33	28040	-2	1.84e-08
30	954	P	30	1408	-1	2.23e-08
35	926	R	35	29080	-3	4.28e-08
31	1992	R	31	1992	-2	2.6e-07
33	949	C	33	1408	-3	5.71e-07
33	1348	F	33	1411	-3	5.71e-07
33	1359	R	33	1411	-3	5.71e-07
33	1363	F	33	1411	-3	5.71e-07
33	1374	R	33	1411	-3	5.71e-07
33	1378	F	33	1411	-3	5.71e-07
30	1345	R	30	1345	-2	9.72e-07
30	1393	F	30	1411	-2	9.72e-07
30	6590	P	30	6624	-2	9.72e-07
32	3242	F	32	3294	-3	2.08e-06
31	1265	R	31	29025	-3	7.53e-06
31	1346	R	31	1411	-3	7.53e-06
31	1350	P	31	29087	-3	7.53e-06
31	1354	C	31	29087	-3	7.53e-06
31	1365	P	31	29087	-3	7.53e-06
31	1369	C	31	29087	-3	7.53e-06
31	1380	P	31	29087	-3	7.53e-06
31	1384	C	31	29087	-3	7.53e-06
31	1389	P	31	29093	-3	7.53e-06
31	1950	F	31	13256	-3	7.53e-06
31	1969	F	31	1987	-3	7.53e-06
31	3201	F	31	3211	-3	7.53e-06
31	23480	F	31	23502	-3	7.53e-06
30	954	C	30	1395	-3	2.72e-05
30	1344	C	30	29092	-3	2.72e-05
30	1345	R	30	1360	-3	2.72e-05
30	1345	R	30	1375	-3	2.72e-05
30	1345	R	30	1390	-3	2.72e-05
30	1422	R	30	1947	-3	2.72e-05
30	1455	R	30	12155	-3	2.72e-05
30	3242	F	30	3273	-3	2.72e-05
30	11491	P	30	30210	-3	2.72e-05
30	29028	C	30	29029	-3	2.72e-05

## Sheet: NC063317
Table S2 Long tandem repeats in the chloroplast genome of Gastrodia longistyla NC063317
The repeat length of the first part	The starting site of the first part	Matching direction	The repeat length of the second part	The starting site of the second part	Interval distance of repeats	E-value
104	19	F	104	114	0	6.34e-55
95	30154	F	95	30254	0	1.66e-49
55	29969	F	55	30021	0	2.01e-25
64	55	F	64	100	-3	8.63e-25
64	100	F	64	150	-3	8.63e-25
50	21337	P	50	21337	0	2.06e-22
51	19232	P	51	19232	-1	7.88e-21
44	7842	F	44	7864	0	8.43e-19
53	29442	P	53	29442	-3	2.03e-18
43	26	F	43	76	0	3.37e-18
43	26	F	43	171	0	3.37e-18
43	76	F	43	121	0	3.37e-18
43	121	F	43	171	0	3.37e-18
42	24461	F	42	24553	0	1.35e-17
42	30016	R	42	30016	0	1.35e-17
48	15844	P	48	15844	-2	3.34e-17
37	29969	R	37	30016	0	1.38e-14
36	8350	P	36	8350	0	5.53e-14
42	7857	F	42	7888	-2	1.05e-13
44	29973	R	44	30019	-3	3.02e-13
41	26793	P	41	26808	-2	3.98e-13
41	29922	R	41	29922	-2	3.98e-13
33	247	F	33	278	0	3.54e-12
32	1139	P	32	1139	0	1.41e-11
32	7845	F	32	7898	0	1.41e-11
32	29969	R	32	29969	0	1.41e-11
31	11279	P	31	11314	0	5.66e-11
40	30064	F	40	30121	-3	5.76e-11
39	29976	R	39	30024	-3	2.13e-10
39	29978	F	39	30016	-3	2.13e-10
39	30016	F	39	30030	-3	2.13e-10
37	30057	R	37	30073	-3	2.9e-09
34	30130	F	34	30151	-2	4.47e-09
34	30167	R	34	30174	-2	4.47e-09
34	30167	R	34	30274	-2	4.47e-09
34	30267	R	34	30274	-2	4.47e-09
31	30341	R	31	30343	-1	5.26e-09
33	13821	R	33	30082	-2	1.68e-08
33	24697	P	33	24734	-2	1.68e-08
30	192	R	30	193	-1	2.04e-08
30	9055	F	30	28536	-1	2.04e-08
30	24441	F	30	24523	-1	2.04e-08
35	29995	R	35	30140	-3	3.91e-08
32	7877	C	32	30190	-2	6.32e-08
32	7877	C	32	30290	-2	6.32e-08
32	29966	F	32	29983	-2	6.32e-08
32	29966	F	32	30035	-2	6.32e-08
32	29971	F	32	29985	-2	6.32e-08
32	29971	F	32	30037	-2	6.32e-08
32	29985	R	32	30019	-2	6.32e-08
32	30209	R	32	30209	-2	6.32e-08
32	30209	R	32	30309	-2	6.32e-08
32	30309	R	32	30309	-2	6.32e-08
32	30336	R	32	30336	-2	6.32e-08
34	29964	F	34	29967	-3	1.43e-07
34	29981	F	34	30016	-3	1.43e-07
34	30016	F	34	30033	-3	1.43e-07
31	98	R	31	191	-2	2.37e-07
31	7855	C	31	30190	-2	2.37e-07
31	7855	C	31	30290	-2	2.37e-07
31	29968	R	31	29968	-2	2.37e-07
31	30133	F	31	30254	-2	2.37e-07
31	30231	R	31	30241	-2	2.37e-07
31	30358	F	31	30384	-2	2.37e-07
33	7842	F	33	7886	-3	5.21e-07
33	29940	R	33	30335	-3	5.21e-07
33	30127	R	33	30255	-3	5.21e-07
33	30140	F	33	30161	-3	5.21e-07
30	48	R	30	192	-2	8.86e-07
30	143	R	30	192	-2	8.86e-07
30	209	F	30	246	-2	8.86e-07
30	7147	P	30	12418	-2	8.86e-07
30	29904	R	30	29904	-2	8.86e-07
30	29968	R	30	30021	-2	8.86e-07
30	29968	F	30	30023	-2	8.86e-07
31	40	R	31	189	-3	6.87e-06
31	44	R	31	135	-3	6.87e-06
31	99	R	31	30103	-3	6.87e-06
31	135	R	31	189	-3	6.87e-06
31	205	C	31	30244	-3	6.87e-06
31	210	F	31	278	-3	6.87e-06
31	15639	F	31	15708	-3	6.87e-06
31	24482	F	31	24503	-3	6.87e-06
31	26591	P	31	26591	-3	6.87e-06
31	29986	R	31	30036	-3	6.87e-06
30	1	C	30	9520	-3	2.48e-05
30	50	F	30	105	-3	2.48e-05
30	105	F	30	145	-3	2.48e-05
30	228	C	30	30105	-3	2.48e-05
30	4148	F	30	4163	-3	2.48e-05
30	4162	R	30	13835	-3	2.48e-05
30	4179	P	30	8709	-3	2.48e-05
30	7837	P	30	13841	-3	2.48e-05
30	7889	F	30	7898	-3	2.48e-05
30	10137	P	30	29995	-3	2.48e-05
30	10137	C	30	29997	-3	2.48e-05
30	11743	F	30	13824	-3	2.48e-05
30	26963	F	30	30339	-3	2.48e-05
30	29906	F	30	30191	-3	2.48e-05
30	29906	F	30	30291	-3	2.48e-05
30	29917	F	30	29933	-3	2.48e-05
30	29924	R	30	30327	-3	2.48e-05
30	29972	F	30	30021	-3	2.48e-05
30	29972	R	30	30023	-3	2.48e-05
30	29986	R	30	30023	-3	2.48e-05
30	30021	F	30	30024	-3	2.48e-05
30	30151	R	30	30255	-3	2.48e-05

## Sheet: NC066069
Table S2 Long tandem repeats in the chloroplast genome of Gastrodia menghaiensis NC066069
The repeat length of the first part	The starting site of the first part	Matching direction	The repeat length of the second part	The starting site of the second part	Interval distance of repeats	E-value
84	27029	F	84	27161	-3	1.76e-36
67	27034	F	67	27147	0	1.17e-32
73	27040	F	73	27172	-2	6.78e-32
66	26895	F	66	26942	-1	9.3e-30
60	25278	P	60	25278	0	1.92e-28
59	27054	F	59	27186	0	7.7e-28
67	27147	F	67	27166	-3	1.52e-26
48	12719	P	48	12719	0	3.23e-21
54	27110	P	54	27212	-2	1.02e-20
47	27167	F	47	27186	0	1.29e-20
53	27029	R	53	27029	-2	3.91e-20
45	27394	F	45	27429	0	2.07e-19
53	26350	P	53	26350	-3	1.99e-18
53	27029	F	53	27048	-3	1.99e-18
43	27466	F	43	27500	0	3.31e-18
42	27518	F	42	27537	0	1.32e-17
48	27029	R	48	27147	-2	3.28e-17
48	27053	F	48	27147	-3	1.51e-15
47	24223	P	47	24223	-3	5.65e-15
47	27035	F	47	27186	-3	5.65e-15
47	27148	F	47	27186	-3	5.65e-15
44	26910	F	44	26985	-2	7.04e-15
43	27147	R	43	27147	-2	2.69e-14
36	5247	P	36	5247	0	5.42e-14
42	26957	F	42	26985	-2	1.02e-13
42	27040	F	42	27059	-2	1.02e-13
38	27039	R	38	27147	-1	3.86e-13
34	9331	P	34	9331	0	8.67e-13
42	27029	R	42	27059	-3	4.1e-12
42	27029	R	42	27172	-3	4.1e-12
42	27029	R	42	27191	-3	4.1e-12
32	5818	P	32	5818	0	1.39e-11
32	27243	F	32	27274	0	1.39e-11
32	28401	P	32	28401	0	1.39e-11
41	23769	P	41	23769	-3	1.52e-11
41	26939	R	41	27060	-3	1.52e-11
41	26939	R	41	27173	-3	1.52e-11
41	26939	R	41	27192	-3	1.52e-11
35	16168	P	35	16168	-1	2.28e-11
35	26919	F	35	26994	-1	2.28e-11
31	8064	P	31	8110	0	5.55e-11
31	21333	R	31	21333	0	5.55e-11
39	27018	R	39	27073	-3	2.09e-10
39	27018	R	39	27205	-3	2.09e-10
36	27183	R	36	27183	-2	3.07e-10
33	26966	F	33	26994	-1	3.43e-10
38	26895	R	38	27060	-3	7.71e-10
38	26895	R	38	27173	-3	7.71e-10
38	26895	R	38	27192	-3	7.71e-10
35	23299	F	35	23317	-2	1.16e-09
37	27059	R	37	27147	-3	2.84e-09
37	27147	R	37	27172	-3	2.84e-09
37	27147	R	37	27191	-3	2.84e-09
37	27524	R	37	27536	-3	2.84e-09
34	27029	R	34	27029	-2	4.38e-09
36	27416	R	36	27444	-3	1.04e-08
33	21364	R	33	26843	-2	1.65e-08
33	26774	F	33	26819	-2	1.65e-08
33	27054	R	33	27183	-2	1.65e-08
33	27080	P	33	27131	-2	1.65e-08
33	27167	R	33	27183	-2	1.65e-08
30	3626	P	30	3660	-1	2e-08
30	27450	R	30	27451	-1	2e-08
32	27039	R	32	27059	-2	6.19e-08
32	27039	R	32	27172	-2	6.19e-08
32	27039	R	32	27191	-2	6.19e-08
34	26784	F	34	26908	-3	1.4e-07
34	26784	F	34	26955	-3	1.4e-07
34	26876	R	34	26880	-3	1.4e-07
34	27371	R	34	27381	-3	1.4e-07
34	27518	F	34	27556	-3	1.4e-07
34	27579	F	34	27605	-3	1.4e-07
31	21328	R	31	21328	-2	2.32e-07
31	21328	F	31	21338	-2	2.32e-07
31	21338	R	31	21338	-2	2.32e-07
31	25209	F	31	25221	-2	2.32e-07
31	26870	F	31	26885	-2	2.32e-07
31	27054	F	31	27073	-2	2.32e-07
31	27054	F	31	27205	-2	2.32e-07
31	27056	R	31	27070	-2	2.32e-07
31	27056	R	31	27202	-2	2.32e-07
31	27070	R	31	27169	-2	2.32e-07
31	27070	R	31	27188	-2	2.32e-07
31	27073	F	31	27167	-2	2.32e-07
31	27167	F	31	27205	-2	2.32e-07
31	27169	R	31	27202	-2	2.32e-07
31	27188	R	31	27202	-2	2.32e-07
33	27356	R	33	27360	-3	5.11e-07
30	10890	F	30	27396	-2	8.69e-07
30	10890	F	30	27431	-2	8.69e-07
30	26788	F	30	26987	-2	8.69e-07
30	26849	F	30	26940	-2	8.69e-07
30	26849	R	30	27070	-2	8.69e-07
30	26849	R	30	27183	-2	8.69e-07
30	26849	R	30	27202	-2	8.69e-07
30	26935	F	30	27025	-2	8.69e-07
30	27054	R	30	27054	-2	8.69e-07
30	27054	R	30	27167	-2	8.69e-07
30	27167	R	30	27167	-2	8.69e-07
32	21338	F	32	21352	-3	1.86e-06
32	26867	R	32	26886	-3	1.86e-06
31	691	P	31	25738	-3	6.73e-06
31	1232	R	31	27009	-3	6.73e-06
31	4127	P	31	4127	-3	6.73e-06
31	10471	F	31	16357	-3	6.73e-06
31	15081	P	31	15081	-3	6.73e-06
31	21451	F	31	21502	-3	6.73e-06
31	23616	P	31	23616	-3	6.73e-06
31	27305	F	31	27326	-3	6.73e-06
30	1232	P	30	27397	-3	2.43e-05
30	1232	P	30	27432	-3	2.43e-05
30	8540	F	30	26858	-3	2.43e-05
30	8543	F	30	8559	-3	2.43e-05
30	14956	P	30	27519	-3	2.43e-05
30	14956	C	30	27529	-3	2.43e-05
30	14956	P	30	27538	-3	2.43e-05
30	14956	C	30	27548	-3	2.43e-05
30	15816	F	30	27603	-3	2.43e-05
30	26880	C	30	27404	-3	2.43e-05
30	26880	C	30	27439	-3	2.43e-05
30	27029	R	30	27146	-3	2.43e-05
30	27349	F	30	27386	-3	2.43e-05
30	27409	R	30	27422	-3	2.43e-05
30	27484	F	30	27537	-3	2.43e-05

[truncated: 15 more sheets: NC066064, NC082115, NC066065, NC066066, NC066067, PP856647, PP856648, PP856649, MN026874, MN200389, MN296709, OP781301, OP787257, OP787258, Sheet1]
