# Supplementary material for: Pan-Chloroplast Genomes Reveal the Accession-Specific Marker for Gastrodia elata f. glauca
Source: Int J Mol Sci. 2024 Oct 29;25(21):11603. doi: 10.3390/ijms252111603 (PMC11546827; doi:10.3390/ijms252111603)
Supplement: Supplementary file 1 [file ijms-25-11603-s001.zip › Table S/Table S3.xlsx]

## Sheet: Sheet1
Table S3 Simple sequence repeats (SSRs) in Gastrodia chloroplast genomes
Type	Repeat Unit	G. elata f. glauca				G. elata f. elata.					G. elata f. viridis				G. angusta	G. crispa	G. flexistyla	G. javanica	G. longistyla	G. menghaiensis	G. peichatieniana	G. pubilabiata	G. shimizuana	G. sp. Jin	G. uraiensis
		PP856647	SRR10230804	NC037409	OP787257	PP856648	SRR10054697	MN026874	MN296709	MN200389	PP856649	SRR12263396	OP837958	OP781301	NC066060	NC066062	NC066061	NC066063	NC063317	NC066069	NC066064	NC082115	NC066065	NC066066	NC066067
Mono-	A	6	5	5	6	9	8	8	7	10	9	8	9	9	9	6	7	13	7	4	6	5	5	5	8
	T	19	20	20	19	15	16	16	17	16	16	16	17	17	18	10	11	17	13	14	16	11	9	11	6
Di-	AT	1	2	1	1											2	3	3	2	2	3	1	1	1	4
	TA	3	3	3	3	2	2	2	2	2	2	2	2	2	10	3	2	3	4	1	2	4	2	1	2
Tri-	TAT	1	1	1	2	1	1	2	1	1	1	1	1	1				1	2	2	2	2	1	2	2
	ATA	1	1	1											4							2	2
	TTA	1	1	1	1	1	1	1	1	1	1	1	1	1				1	3	1	1
	AAT					1	1	1	1	1	1	1	1	1	2	1		2	1	4			1	1	1
	TTC																1								1
	ATT					1	1	1		1	1	1	1	1	1			2	2
	TAA																	1
	TCC																	1
Tetra-	TTAT	2	2	2	2	1	1	1	1	1	1	1	1	1	1	2	2	1				4	1	1	1
	TTCT	1	1	1	1	1	1	1	1	1	1	1	1	1	1
	AGAT	1	1	1	1	1	1	1	1	1	1	1	1	1					1	1	1	1	1	1
	TATT	2	2	2	2	1	1	1	2	1	1	1	1	1	1		1	2	2	2	3	2	1	1	1
	ATTT	1	1	1	1				1							1	2	1			1	1	2	2	1
	ATAA	1	1	1	1	1	3	3	1	1	1	3	1	1	1	1	1		1	1	1	1	1	1
	ACCT	1	1	1	1	1	1	1	1	1	1	1	1	1	1	1	1	1	1	1	1	1	1	1	1
	TAAA					1	1		1	1	1	1	1	1	2		1					1	1	1
	AAAT	1	1	1	1	1	1	1	1	1	1	1	1	1	3	1	2		1	1	3	2	1	1	2
	TTTA															1		1	1					1	2
	TCTT															1	1
	AATA																		3
	ATTA																		1
Penta-	TATAT																	1	5
	ATAAA	1	1	1	1	1	1	1	1	1	1	1	1	1	1							4
	TAAAA	1	1	1	1
	AATAT					1					1		1	1	1
	TTTAT														1	1	1					1
	CTTTA															1	1			1	1	1	1	1	1
	TATTT															1	1					1	1	1	1
	TTATT																1	1	1	1	1	1
	ATTAT																								1
	TTATA																			1	1	2	1	1
Hexa-	TTATAT														1		1
	TAAATA																1
	ATATCA																	1
	TATATT																		2
	AATTAT																				1
	TAATAT																						1
	TTATAA																						1	1
	TTTTAT																								1
Total		44	45	43	37	41	41	41	40	41	41	41	41	41	58	33	41	53	53	37	44	48	35	35	36
