# Supplementary material for: Pan-Chloroplast Genomes Reveal the Accession-Specific Marker for Gastrodia elata f. glauca
Source: Int J Mol Sci. 2024 Oct 29;25(21):11603. doi: 10.3390/ijms252111603 (PMC11546827; doi:10.3390/ijms252111603)
Supplement: Supplementary file 1 [file ijms-25-11603-s001.zip › Table S/Table S4.xlsx]

## Sheet: Table S4
Table S4 The nucleotide polymorphism (Pi) values in Gastrodia chloroplast genomes
Frame	Midpoint	Pi	S	Gene (Based on the midpoint pos)
1-3946	3625	0.09333	174	rps2
3514-4205	3846	0.08208	173	rps2
3741-5301	4046	0.08026	172	rps2
3947-5849	4720	0.08972	191	trnC
4206-6314	5749	0.08093	170	rps14
5302-6674	5949	0.07437	154	rps14
5850-6883	6571	0.06877	132	rps4
6315-7101	6783	0.0729	136	rps4
6675-7763	6992	0.08276	156	rps4
6893-8377	7488	0.09706	198	rps4-accD
7102-8583	8247	0.08883	186	accD
7764-8783	8483	0.07213	159	accD
8378-8983	8683	0.04944	109	accD
8584-9183	8883	0.04596	98	accD
8784-9964	9083	0.06914	156	accD
8984-10419	9551	0.08921	223	trnW-rps18
9184-10682	10067	0.10082	251	rps18
9965-11029	10528	0.09488	220	rpl20
10420-11575	10879	0.09541	204	rpl20-rps12(exon1)
10683-11975	11271	0.09058	195	rpl20-rps12(exon1)
11030-12175	11675	0.06877	153	rps12(exon1)
11576-12875	12075	0.07872	161	clpP(exon3)
11976-13384	12398	0.08632	170	clpP(exon3)-clpP(exon2)
12176-13584	13248	0.08596	173	clpP(exon3)-clpP(exon2)
12876-14082	13484	0.06764	146	clpP(exon2)
13385-14570	13691	0.08482	166	clpP(exon2)-clpP(exon1)
13585-14801	14289	0.08679	174	clpP(exon2)-clpP(exon1)
14083-15102	14678	0.09649	183	clpP(exon1)
14571-15317	14996	0.07992	169	rps11
14802-15725	15202	0.09335	191	rps11
15103-15931	15515	0.08147	169	rpl36
15318-16278	15825	0.07407	158	rps8
15726-16478	16037	0.06952	150	rps8
15932-16802	16378	0.07334	159	rpl14
16279-17002	16578	0.07347	153	rpl14
16479-17226	16902	0.07169	146	rpl16(exon2)
16803-17862	17102	0.07451	152	rpl16(exon2)
17003-18315	17538	0.09662	189	rpl16(exon2)-rpl16(exon1)
17227-18849	18173	0.09986	195	rpl16(exon2)-rpl16(exon1)
17863-19049	18572	0.09893	192	rpl16(exon1)-rps7
18316-19306	18949	0.08239	168	rps7
18850-19790	19149	0.08629	177	rps7-rps12(exon3)
19050-20167	19506	0.08187	175	rps12(exon3)-rps12(exon2)
19307-20367	20026	0.06661	145	rps12(exon3)-rps12(exon2)
19791-20774	20267	0.05641	129	rps12(exon2)
20168-21230	20488	0.06978	136	rps12(exon2)-ycf1
20368-21526	21109	0.09703	184	ycf1
20775-21732	21348	0.10269	189	ycf1
21231-21971	21632	0.10319	197	ycf1
21527-22342	21832	0.10631	201	ycf1
21733-22687	22074	0.11959	229	ycf1
21972-23078	22471	0.11504	222	ycf1
22343-23302	22934	0.10502	216	ycf1
22688-23622	23187	0.0986	215	ycf1
23079-23858	23459	0.08733	195	ycf1
23303-24058	23758	0.07833	167	ycf1
23623-24358	23958	0.07617	154	ycf1
23859-24585	24258	0.07756	157	ycf1
24059-24895	24485	0.08672	179	ycf1
24359-25130	24694	0.08458	173	ycf1
24586-25357	25004	0.08303	165	ycf1
24896-25680	25257	0.08659	163	ycf1
25131-25931	25574	0.08691	157	ycf1
25358-26140	25825	0.09253	170	ycf1
25681-26419	26031	0.0806	159	ycf1
25932-26967	26249	0.08826	181	ycf1
26141-27344	26710	0.09207	187	rrn5S
26420-27544	27145	0.0776	151	rrn5S-rrn23S
26968-27744	27444	0.04789	97	rrn23S
27345-27949	27644	0.02982	66	rrn23S
27545-28217	27849	0.03368	76	rrn23S
27745-28423	28117	0.03367	70	rrn23S
27950-28686	28322	0.04104	81	rrn23S
28218-28914	28555	0.04725	95	rrn23S
28424-29176	28807	0.05624	116	rrn23S
28687-29421	29018	0.04859	109	rrn23S
28915-29630	29279	0.04784	102	rrn23S
29177-29838	29530	0.04594	101	rrn23S
29422-30065	29735	0.05411	112	rrn23S
29631-30313	29950	0.05195	111	rrn23S
29839-30720	30210	0.07523	158	rrn23S
30066-31185	30415	0.08147	172	rrn23S-rrn16S
30314-31413	31056	0.07126	160	rrn16S
30721-31651	31310	0.05226	117	rrn16S
31186-31853	31544	0.03036	74	rrn16S
31414-32057	31751	0.03594	80	rrn16S
31652-32257	31953	0.02658	58	rrn16S
31854-32465	32157	0.03037	65	rrn16S
32058-33095	32358	0.04249	90	rrn16S
32258-33344	32569	0.07494	157	rrn16S
32466-33946	33217	0.10823	221	ycf2
33096-34161	33714	0.12023	240	ycf2
33345-34367	34055	0.11234	225	ycf2
33947-34615	34267	0.09749	196	ycf2
34162-34839	34467	0.08873	174	ycf2
34368-35073	34724	0.09023	179	ycf2
34616-35315	34958	0.08687	181	ycf2
34840-35536	35185	0.09317	201	ycf2
35074-35908	35424	0.10061	208	ycf2
35316-36183	35651	0.11541	222	ycf2
35537-36437	36008	0.11814	227	ycf2
35909-36737	36331	0.11949	227	ycf2
36184-37081	36619	0.12705	254	ycf2
36438-37384	36888	0.13772	271	ycf2
36738-38772	37217	0.14716	284	ycf2
37082-40072	38192	0.13839	273	ycf2
37385-40574	39326	0.12828	260	ycf2
38773-43646	40329	0.10916	253	ycf2
40073-44446	41843	0.10046	229	rpl2-exon1
